# Supplementary material for: Comprehensive Analysis of Codon Usage Patterns in Chinese Porcine Circoviruses Based on Their Major Protein-Coding Sequences
Source: Viruses. 2022 Jan 3;14(1):81. doi: 10.3390/v14010081 (PMC8778832; doi:10.3390/v14010081)
Supplement: Supplementary file 1 [file viruses-14-00081-s001.zip › Table S1.xlsx]

## Sheet: Sheet1
Table S1. All PCV strains analyzed in the current study.
No.	Genotype	Accessing No.
1	PCV1	KY437725
2	PCV1	KJ808815
3	PCV1	KX827780
4	PCV1	KJ746929
5	PCV1	KJ746930
6	PCV1	JN398656
7	PCV1	GU371908
8	PCV1	KF732857
9	PCV1	AY660574
10	PCV1	DQ494787
11	PCV1	DQ659153
12	PCV1	DQ472013
13	PCV1	KC924758
14	PCV1	DQ650650
15	PCV1	GQ449671
16	PCV1	EF493843
17	PCV1	DQ659154
18	PCV1	JX566507
19	PCV1	DQ472015
20	PCV1	DQ472016
21	PCV1	FJ159692
22	PCV1	KC894933
23	PCV1	FJ159689
24	PCV1	KC878437
25	PCV1	FJ159691
26	PCV1	KC733436
27	PCV1	FJ159690
28	PCV1	FJ475129
29	PCV1	KC447455
30	PCV1	AY193712
31	PCV1	DQ494788
32	PCV1	DQ472014
33	PCV1	DQ472012
34	PCV1	DQ358813
35	PCV1	KX827779
36	PCV1	KX827778
37	PCV1	KX827781
38	PCV1	KX827786
39	PCV1	KX827788
40	PCV1	KX827785
41	PCV1	KX827789
42	PCV1	KX827782
43	PCV1	KX827784
44	PCV1	KX827783
45	PCV2	MK424116
46	PCV2	MK421973
47	PCV2	MK421975
48	PCV2	KC823058
49	PCV2	MF589543
50	PCV2	MF278779
51	PCV2	MG739620
52	PCV2	MG739619
53	PCV2	MG739618
54	PCV2	MF278778
55	PCV2	MF278777
56	PCV2	KC515025
57	PCV2	MH465491
58	PCV2	MK604487
59	PCV2	KP670420
60	PCV2	MH465487
61	PCV2	MF589534
62	PCV2	KC514996
63	PCV2	MF589526
64	PCV2	KC800636
65	PCV2	KC800634
66	PCV2	KC800635
67	PCV2	KX929017
68	PCV2	MH055412
69	PCV2	MH055411
70	PCV2	KP081549
71	PCV2	KX960948
72	PCV2	KX929002
73	PCV2	MN482042
74	PCV2	MN482050
75	PCV2	EF524533
76	PCV2	MF326372
77	PCV2	KY940532
78	PCV2	MH922991
79	PCV2	KY940527
80	PCV2	KY940529
81	PCV2	MH492006
82	PCV2	MH920585
83	PCV2	KX929003
84	PCV2	KY659550
85	PCV2	KT284889
86	PCV2	MN482039
87	PCV2	KT200370
88	PCV2	KX960930
89	PCV2	MN482044
90	PCV2	MH922990
91	PCV2	KX929019
92	PCV2	MH465484
93	PCV2	MH465483
94	PCV2	MN482040
95	PCV2	MH920589
96	PCV2	MH465485
97	PCV2	MG786933
98	PCV2	KP112485
99	PCV2	MF589538
100	PCV2	MH663459
101	PCV2	MK604513
102	PCV2	MH465400
103	PCV2	MH465401
104	PCV2	KU756238
105	PCV2	KX298473
106	PCV2	MG732825
107	PCV2	MH465490
108	PCV2	MK347366
109	PCV2	KM880087
110	PCV2	KM880088
111	PCV2	KT284886
112	PCV2	KT284887
113	PCV2	MH465488
114	PCV2	MN482053
115	PCV2	MH922993
116	PCV2	MH922989
117	PCV2	KX960945
118	PCV2	MK347388
119	PCV2	KM116515
120	PCV2	GU370063
121	PCV2	KJ437192
122	PCV2	GU001709
123	PCV2	MH553305
124	PCV2	KC515024
125	PCV2	KX068221
126	PCV2	KX960947
127	PCV2	KY347898
128	PCV2	KY940535
129	PCV2	HM038033
130	PCV2	JF682791
131	PCV2	HQ402903
132	PCV2	HM038034
133	PCV2	MK347399
134	PCV2	MK347380
135	PCV2	MK347405
136	PCV2	KX814347
137	PCV2	FJ483938
138	PCV2	GU370064
139	PCV2	MF142266
140	PCV2	DQ104421
141	PCV2	DQ104419
142	PCV2	MK424114
143	PCV2	MH656967
144	PCV2	EF524538
145	PCV2	EF524540
146	PCV2	EF524542
147	PCV2	KP081551
148	PCV2	KP081543
149	PCV2	MH920579
150	PCV2	MF326365
151	PCV2	KM067385
152	PCV2	KX960946
153	PCV2	MH465489
154	PCV2	MH059556
155	PCV2	MF326369
156	PCV2	MN170529
157	PCV2	MK139833
158	PCV2	MN482043
159	PCV2	MK426840
160	PCV2	MG798696
161	PCV2	MG732816
162	PCV2	KX929000
163	PCV2	MN258750
164	PCV2	MH920544
165	PCV2	MN258761
166	PCV2	MH756606
167	PCV2	KM035762
168	PCV2	MG732824
169	PCV2	MG807482
170	PCV2	MN482048
171	PCV2	MN482041
172	PCV2	MN482045
173	PCV2	MN482056
174	PCV2	MK347374
175	PCV2	MK347400
176	PCV2	MK604484
177	PCV2	KC514989
178	PCV2	KR704909
179	PCV2	KX960931
180	PCV2	EF989713
181	PCV2	KP081546
182	PCV2	MK305881
183	PCV2	MH373560
184	PCV2	MK305871
185	PCV2	KX814348
186	PCV2	AY686765
187	PCV2	AY510375
188	PCV2	FJ158604
189	PCV2	FJ158607
190	PCV2	KP081544
191	PCV2	KP081554
192	PCV2	KP081555
193	PCV2	KP081553
194	PCV2	KX161683
195	PCV2	MH465457
196	PCV2	GQ358995
197	PCV2	EF524539
198	PCV2	MH465458
199	PCV2	AY682996
200	PCV2	AY682994
201	PCV2	MF142261
202	PCV2	KX161675
203	PCV2	MF142260
204	PCV2	AY682991
205	PCV2	AY943819
206	PCV2	AY291317
207	PCV2	FJ667583
208	PCV2	FJ667586
209	PCV2	FJ667585
210	PCV2	FJ667590
211	PCV2	FJ594471
212	PCV2	FJ667582
213	PCV2	KP824726
214	PCV2	KP081550
215	PCV2	KP081538
216	PCV2	KP081542
217	PCV2	KX929001
218	PCV2	KC514999
219	PCV2	KP081548
220	PCV2	KP081547
221	PCV2	KP081556
222	PCV2	AY682992
223	PCV2	MG011722
224	PCV2	KC473165
225	PCV2	KX161673
226	PCV2	MG011720
227	PCV2	KX161680
228	PCV2	KP081552
229	PCV2	MK305883
230	PCV2	MH920582
231	PCV2	MK305874
232	PCV2	KP081545
233	PCV2	DQ910866
234	PCV2	FJ667596
235	PCV2	FJ716703
236	PCV2	FJ716704
237	PCV2	FJ667594
238	PCV2	FJ667595
239	PCV2	GQ404801
240	PCV2	GQ404802
241	PCV2	MH465432
242	PCV2	KM624032
243	PCV2	KX161691
244	PCV2	GU938303
245	PCV2	AY682993
246	PCV2	GU325764
247	PCV2	EF524529
248	PCV2	GU325766
249	PCV2	AY732494
250	PCV2	MK305880
251	PCV2	HM038027
252	PCV2	EF524536
253	PCV2	AY596823
254	PCV2	GQ449672
255	PCV2	FJ644923
256	PCV2	GU017735
257	PCV2	AY682997
258	PCV2	DQ104420
259	PCV2	AY177626
260	PCV2	AY391729
261	PCV2	KM624030
262	PCV2	JN388690
263	PCV2	MF142273
264	PCV2	AY691679
265	PCV2	GQ174519
266	PCV2	FJ948167
267	PCV2	HM003569
268	PCV2	KX981602
269	PCV2	EU420015
270	PCV2	MH465409
271	PCV2	HM038032
272	PCV2	MF142271
273	PCV2	HM038018
274	PCV2	AY686762
275	PCV2	FJ608541
276	PCV2	AY686764
277	PCV2	FJ644930
278	PCV2	JQ955679
279	PCV2	AY536756
280	PCV2	EF524521
281	PCV2	EF524520
282	PCV2	AY641542
283	PCV2	EF524519
284	PCV2	FJ644920
285	PCV2	FJ644921
286	PCV2	MG732821
287	PCV2	MN400446
288	PCV2	AF538325
289	PCV2	MF142272
290	PCV2	EF524515
291	PCV2	EU283329
292	PCV2	EF524522
293	PCV2	HM003570
294	PCV2	GQ359006
295	PCV2	AY651850
296	PCV2	DQ104422
297	PCV2	KY659551
298	PCV2	KM624034
299	PCV2	AY613854
300	PCV2	FJ158605
301	PCV2	HM038028
302	PCV2	KM604667
303	PCV2	FJ644925
304	PCV2	HM038023
305	PCV2	FJ644924
306	PCV2	MH920569
307	PCV2	KM624031
308	PCV2	MH465416
309	PCV2	MH481748
310	PCV2	EU257511
311	PCV2	EU257516
312	PCV2	MG732820
313	PCV2	MF926252
314	PCV2	MG732815
315	PCV2	MK347390
316	PCV2	HM038016
317	PCV2	HM038020
318	PCV2	FJ644919
319	PCV2	GQ359000
320	PCV2	HM038021
321	PCV2	KX826908
322	PCV2	DQ017036
323	PCV2	EU257513
324	PCV2	MF142269
325	PCV2	AY291316
326	PCV2	KX068222
327	PCV2	GQ227412
328	PCV2	KX161698
329	PCV2	MF142270
330	PCV2	AY682990
331	PCV2	HM038024
332	PCV2	AY536755
333	PCV2	MK347406
334	PCV2	EF524528
335	PCV2	MK426838
336	PCV2	MF326355
337	PCV2	JX945577
338	PCV2	MK347352
339	PCV2	KX929009
340	PCV2	MH465415
341	PCV2	MF385007
342	PCV2	MK604491
343	PCV2	MG011721
344	PCV2	MH465420
345	PCV2	MH465422
346	PCV2	MH465421
347	PCV2	KC514978
348	PCV2	MF326366
349	PCV2	MF326363
350	PCV2	MK347411
351	PCV2	KT804910
352	PCV2	MK604507
353	PCV2	MK604488
354	PCV2	MK604493
355	PCV2	KX865093
356	PCV2	KM360052
357	PCV2	MK305875
358	PCV2	MN482037
359	PCV2	MK604511
360	PCV2	MH465430
361	PCV2	MK281580
362	PCV2	MH465431
363	PCV2	GQ358997
364	PCV2	EF524534
365	PCV2	MK604480
366	PCV2	MK604482
367	PCV2	MK604504
368	PCV2	MK604481
369	PCV2	MK604509
370	PCV2	MK604498
371	PCV2	MK604502
372	PCV2	MK604499
373	PCV2	KX855983
374	PCV2	KX855984
375	PCV2	KC514991
376	PCV2	MH373557
377	PCV2	MT423827
378	PCV2	KY347899
379	PCV2	MK426839
380	PCV2	KC514997
381	PCV2	MH465434
382	PCV2	MN258753
383	PCV2	MH465410
384	PCV2	MH465411
385	PCV2	MH465413
386	PCV2	MH465412
387	PCV2	MF589528
388	PCV2	MH920577
389	PCV2	KC751546
390	PCV2	MH465414
391	PCV2	MN482049
392	PCV2	MH373554
393	PCV2	KX928997
394	PCV2	MN258752
395	PCV2	KP637021
396	PCV2	KJ680357
397	PCV2	MK347387
398	PCV2	KM880081
399	PCV2	KT200367
400	PCV2	KX814352
401	PCV2	MN482054
402	PCV2	KX960942
403	PCV2	MH920576
404	PCV2	MN482047
405	PCV2	MG786934
406	PCV2	MG813260
407	PCV2	MH465436
408	PCV2	MH046794
409	PCV2	MH046838
410	PCV2	MF589525
411	PCV2	MF589535
412	PCV2	MH341488
413	PCV2	MH094777
414	PCV2	KY126311
415	PCV2	KU960934
416	PCV2	KY940521
417	PCV2	KY305201
418	PCV2	MH373559
419	PCV2	MH341499
420	PCV2	MH055402
421	PCV2	MK139829
422	PCV2	MF679592
423	PCV2	MH341496
424	PCV2	MK347359
425	PCV2	KX826907
426	PCV2	MH465403
427	PCV2	MK347384
428	PCV2	MG182436
429	PCV2	MG491308
430	PCV2	MF589532
431	PCV2	MG813259
432	PCV2	KX161664
433	PCV2	KX161670
434	PCV2	KX161663
435	PCV2	MT104514
436	PCV2	MT104511
437	PCV2	MT104512
438	PCV2	MT104513
439	PCV2	MK347402
440	PCV2	MK347395
441	PCV2	MK347408
442	PCV2	KM880082
443	PCV2	KX867821
444	PCV2	KJ599673
445	PCV2	MG813262
446	PCV2	KC336417
447	PCV2	MG182438
448	PCV2	MH920564
449	PCV2	MG732826
450	PCV2	JX945575
451	PCV2	MK405700
452	PCV2	KY940520
453	PCV2	MK347362
454	PCV2	MK347394
455	PCV2	KX831475
456	PCV2	MH373555
457	PCV2	KM116513
458	PCV2	MN482046
459	PCV2	KY940536
460	PCV2	MH094782
461	PCV2	KF926650
462	PCV2	KX298474
463	PCV2	MK347385
464	PCV2	KM235960
465	PCV2	KX845692
466	PCV2	MF589531
467	PCV2	KM235959
468	PCV2	MH465437
469	PCV2	KT200369
470	PCV2	KX960939
471	PCV2	MH341482
472	PCV2	MK604490
473	PCV2	MK604494
474	PCV2	KX867820
475	PCV2	KU756237
476	PCV2	KM880080
477	PCV2	MH373552
478	PCV2	MG182445
479	PCV2	KC514973
480	PCV2	MG182437
481	PCV2	MK604485
482	PCV2	KU557355
483	PCV2	KX960941
484	PCV2	MK604510
485	PCV2	KM974911
486	PCV2	KY126314
487	PCV2	MH059557
488	PCV2	MH373558
489	PCV2	MG182441
490	PCV2	MG182440
491	PCV2	KY509296
492	PCV2	MG732802
493	PCV2	KC514998
494	PCV2	MH465425
495	PCV2	KM067384
496	PCV2	MN258745
497	PCV2	MH465406
498	PCV2	KM880083
499	PCV2	MN482058
500	PCV2	MG732828
501	PCV2	MH465428
502	PCV2	MH059561
503	PCV2	MH046839
504	PCV2	MH046840
505	PCV2	MG182435
506	PCV2	KX161671
507	PCV2	MH480645
508	PCV2	MH059566
509	PCV2	MH059558
510	PCV2	KY425814
511	PCV2	KX831478
512	PCV2	KU557354
513	PCV2	MK604508
514	PCV2	MK347349
515	PCV2	KX960938
516	PCV2	KX831482
517	PCV2	KX831481
518	PCV2	KX831480
519	PCV2	KX831479
520	PCV2	KX831477
521	PCV2	KU317492
522	PCV2	KU317475
523	PCV2	KU311027
524	PCV2	KU311026
525	PCV2	KU311020
526	PCV2	MN482057
527	PCV2	KT200362
528	PCV2	MF385010
529	PCV2	KX814351
530	PCV2	KX960940
531	PCV2	MG732810
532	PCV2	MG732827
533	PCV2	MG732818
534	PCV2	MH341500
535	PCV2	MH920568
536	PCV2	KU317473
537	PCV2	MG732830
538	PCV2	FJ158603
539	PCV2	AY678532
540	PCV2	MH465418
541	PCV2	FJ623185
542	PCV2	GQ449670
543	PCV2	HM038025
544	PCV2	AY682995
545	PCV2	GU450330
546	PCV2	EF524527
547	PCV2	EF524524
548	PCV2	EU921254
549	PCV2	EF524525
550	PCV2	EU921256
551	PCV2	AY847748
552	PCV2	EF524530
553	PCV2	DQ910865
554	PCV2	KX068219
555	PCV2	MK552324
556	PCV2	GQ359008
557	PCV2	MH465398
558	PCV2	HM038019
559	PCV2	MH465402
560	PCV2	MH465399
561	PCV2	HM038022
562	PCV2	MG807481
563	PCV2	MG893892
564	PCV2	KX161669
565	PCV2	MH465433
566	PCV2	KM035761
567	PCV2	MH465438
568	PCV2	KY940525
569	PCV2	MH920563
570	PCV2	MH920549
571	PCV2	MG732823
572	PCV2	GU325761
573	PCV2	MG732817
574	PCV2	KM624038
575	PCV2	FJ608547
576	PCV2	KX904946
577	PCV2	MH480644
578	PCV2	MH465423
579	PCV2	KC514980
580	PCV2	MH465404
581	PCV2	MF142265
582	PCV2	FJ608542
583	PCV2	MH465407
584	PCV2	MH920572
585	PCV2	MH756615
586	PCV2	KJ680366
587	PCV2	MH465426
588	PCV2	MH920548
589	PCV2	MH920565
590	PCV2	KX161686
591	PCV2	MH465424
592	PCV2	EU921255
593	PCV2	MH465408
594	PCV2	MF142264
595	PCV2	KX161679
596	PCV2	KX161665
597	PCV2	HM038029
598	PCV2	KX161693
599	PCV2	FJ608545
600	PCV2	FJ608540
601	PCV2	FJ608538
602	PCV2	KY940523
603	PCV2	GU450328
604	PCV2	GU450327
605	PCV2	DQ346683
606	PCV2	EU366323
607	PCV2	FJ644926
608	PCV2	JX534236
609	PCV2	EU257514
610	PCV2	GU325758
611	PCV2	GU325759
612	PCV2	EU257515
613	PCV2	JX534237
614	PCV2	KX928994
615	PCV2	JX274295
616	PCV2	MH920584
617	PCV2	MH465435
618	PCV2	MH465429
619	PCV2	MK604515
620	PCV2	KY305202
621	PCV2	MK139831
622	PCV2	FJ598044
623	PCV2	KX960944
624	PCV2	MN170526
625	PCV2	MK604483
626	PCV2	MH341483
627	PCV2	KX247842
628	PCV2	KX247844
629	PCV2	KX247843
630	PCV2	EF524535
631	PCV2	MH465427
632	PCV2	GQ358994
633	PCV2	GQ358999
634	PCV2	GU252369
635	PCV2	FJ644922
636	PCV2	DQ195679
637	PCV2	JX406426
638	PCV2	FJ667587
639	PCV2	MH341489
640	PCV2	FJ667593
641	PCV2	FJ447482
642	PCV2	KC514979
643	PCV2	FJ158602
644	PCV2	MK347393
645	PCV2	GU325753
646	PCV2	GQ359004
647	PCV2	FJ644932
648	PCV2	HQ113120
649	PCV2	HQ113121
650	PCV2	FJ667591
651	PCV2	FJ608543
652	PCV2	FJ041151
653	PCV2	MK347360
654	PCV2	JX678978
655	PCV2	GQ358992
656	PCV2	KX161681
657	PCV2	KX161682
658	PCV2	FJ644928
659	PCV2	EU257512
660	PCV2	MH341487
661	PCV2	MG732822
662	PCV2	HQ395019
663	PCV2	HQ395020
664	PCV2	GU325765
665	PCV2	KC823053
666	PCV2	FJ667589
667	PCV2	FJ608539
668	PCV2	FJ608544
669	PCV2	FJ608549
670	PCV2	FJ667592
671	PCV2	FJ667584
672	PCV2	GU938304
673	PCV2	KU960931
674	PCV2	KU960938
675	PCV2	KP824716
676	PCV2	KP081541
677	PCV2	KC514969
678	PCV2	KC514972
679	PCV2	GQ449669
680	PCV2	MH465473
681	PCV2	MK426835
682	PCV2	MK050984
683	PCV2	AY035820
684	PCV2	MH094783
685	PCV2	MK015043
686	PCV2	KC514976
687	PCV2	MK604496
688	PCV2	KC514967
689	PCV2	JX406423
690	PCV2	KX247784
691	PCV2	KX247814
692	PCV2	MN258754
693	PCV2	MH920581
694	PCV2	KM272211
695	PCV2	MK050986
696	PCV2	MK305872
697	PCV2	KC515009
698	PCV2	MH094780
699	PCV2	KC515021
700	PCV2	MN170531
701	PCV2	MN170530
702	PCV2	MN258755
703	PCV2	KC515011
704	PCV2	KU960935
705	PCV2	MK015042
706	PCV2	MK542373
707	PCV2	MK139832
708	PCV2	KC515023
709	PCV2	MK347361
710	PCV2	MK604501
711	PCV2	MF677842
712	PCV2	MK404179
713	PCV2	MK404181
714	PCV2	MK404178
715	PCV2	MK404180
716	PCV2	MF589529
717	PCV2	MK542370
718	PCV2	KC514990
719	PCV2	MF981846
720	PCV2	KU311017
721	PCV2	KX161666
722	PCV2	KY940542
723	PCV2	MN170528
724	PCV2	MG732803
725	PCV2	KC515016
726	PCV2	MH059564
727	PCV2	MK347377
728	PCV2	MK347351
729	PCV2	KX161667
730	PCV2	MN258762
731	PCV2	KU960929
732	PCV2	MK404177
733	PCV2	MG732805
734	PCV2	MG732811
735	PCV2	KC515000
736	PCV2	MN258746
737	PCV2	KP179231
738	PCV2	KC515008
739	PCV2	MG732832
740	PCV2	KM360050
741	PCV2	MH341484
742	PCV2	FJ644927
743	PCV2	KP081540
744	PCV2	KC515014
745	PCV2	FJ598045
746	PCV2	JX294717
747	PCV2	KU317485
748	PCV2	MG732808
749	PCV2	MK604492
750	PCV2	MG182439
751	PCV2	MG182442
752	PCV2	MF326362
753	PCV2	MF326364
754	PCV2	MH922992
755	PCV2	MH094772
756	PCV2	MH094773
757	PCV2	MF326370
758	PCV2	MF326368
759	PCV2	MH920587
760	PCV2	MG245866
761	PCV2	MH620789
762	PCV2	MH094792
763	PCV2	KP313251
764	PCV2	KC800639
765	PCV2	MH465481
766	PCV2	MG786932
767	PCV2	MK377493
768	PCV2	MH920583
769	PCV2	MN482055
770	PCV2	KU960939
771	PCV2	MK426833
772	PCV2	KP313253
773	PCV2	MK347348
774	PCV2	KU960940
775	PCV2	MH593263
776	PCV2	KX247804
777	PCV2	KX929005
778	PCV2	MH920559
779	PCV2	MH094793
780	PCV2	MH094794
781	PCV2	MK604505
782	PCV2	MK604506
783	PCV2	MH465448
784	PCV2	MH465468
785	PCV2	MH341492
786	PCV2	MN258751
787	PCV2	MN258758
788	PCV2	MH645914
789	PCV2	MH094786
790	PCV2	MK405701
791	PCV2	MH465451
792	PCV2	MH323413
793	PCV2	MK424113
794	PCV2	MH094775
795	PCV2	MH094774
796	PCV2	KX960937
797	PCV2	MH920558
798	PCV2	MH920557
799	PCV2	MH890676
800	PCV2	MH094789
801	PCV2	MH094790
802	PCV2	KJ680355
803	PCV2	KX928998
804	PCV2	KY126317
805	PCV2	MN258744
806	PCV2	KJ680356
807	PCV2	MG182444
808	PCV2	MH756617
809	PCV2	MG732829
810	PCV2	KP824725
811	PCV2	KX247795
812	PCV2	KX247816
813	PCV2	MH920546
814	PCV2	KC800637
815	PCV2	KC800640
816	PCV2	KU311031
817	PCV2	MG732834
818	PCV2	KX929011
819	PCV2	KC515026
820	PCV2	KY652747
821	PCV2	KX844823
822	PCV2	MH465469
823	PCV2	KX247823
824	PCV2	KX247790
825	PCV2	MK347391
826	PCV2	MH094770
827	PCV2	KX247805
828	PCV2	MK347392
829	PCV2	MH756616
830	PCV2	MK347358
831	PCV2	MH465476
832	PCV2	KX247809
833	PCV2	MH920545
834	PCV2	KU311022
835	PCV2	KP112484
836	PCV2	KU311023
837	PCV2	KT200368
838	PCV2	MK347356
839	PCV2	KC823056
840	PCV2	KC823057
841	PCV2	KX247793
842	PCV2	MH920578
843	PCV2	MH341497
844	PCV2	KX247810
845	PCV2	KX247820
846	PCV2	MH718995
847	PCV2	KY305198
848	PCV2	KX247803
849	PCV2	KX247835
850	PCV2	KX247839
851	PCV2	KX247837
852	PCV2	KX247832
853	PCV2	KX247821
854	PCV2	KX247827
855	PCV2	KX247799
856	PCV2	KX247815
857	PCV2	KX247807
858	PCV2	KX247800
859	PCV2	KX247811
860	PCV2	KX247796
861	PCV2	KX247808
862	PCV2	KX247813
863	PCV2	KX247824
864	PCV2	KX247798
865	PCV2	KX247789
866	PCV2	KX247819
867	PCV2	KX247812
868	PCV2	KX247797
869	PCV2	KX247791
870	PCV2	KX247786
871	PCV2	KX960919
872	PCV2	KX247817
873	PCV2	KX247785
874	PCV2	KX247822
875	PCV2	MK426834
876	PCV2	MN482052
877	PCV2	KM360054
878	PCV2	MG732798
879	PCV2	KR704901
880	PCV2	KR704906
881	PCV2	MH465471
882	PCV2	KM360049
883	PCV2	MN482051
884	PCV2	KR704899
885	PCV2	MH465456
886	PCV2	JX406419
887	PCV2	MH920556
888	PCV2	MK347382
889	PCV2	KX960921
890	PCV2	MG182443
891	PCV2	MG813264
892	PCV2	MG732800
893	PCV2	MG732804
894	PCV2	KT200364
895	PCV2	FJ948168
896	PCV2	KY940528
897	PCV2	MH465460
898	PCV2	KP670419
899	PCV2	KX814350
900	PCV2	KX929008
901	PCV2	JX204386
902	PCV2	KX247840
903	PCV2	KX844825
904	PCV2	KX247825
905	PCV2	KX247833
906	PCV2	MF589530
907	PCV2	MK347355
908	PCV2	MK347409
909	PCV2	KX960924
910	PCV2	KX247787
911	PCV2	KC533812
912	PCV2	KC514975
913	PCV2	KY940543
914	PCV2	MH465449
915	PCV2	GQ359011
916	PCV2	KT200371
917	PCV2	MH191378
918	PCV2	MK585076
919	PCV2	MK347368
920	PCV2	MK347365
921	PCV2	MK347357
922	PCV2	KU960930
923	PCV2	KU960941
924	PCV2	MH465444
925	PCV2	MH055404
926	PCV2	FJ644931
927	PCV2	JX406421
928	PCV2	KC514981
929	PCV2	MH373553
930	PCV2	GU325760
931	PCV2	MH465440
932	PCV2	KJ680362
933	PCV2	GQ915288
934	PCV2	KY940530
935	PCV2	KY940533
936	PCV2	MH756618
937	PCV2	KM116514
938	PCV2	MH055403
939	PCV2	MH920550
940	PCV2	KJ680349
941	PCV2	GU325769
942	PCV2	MH465465
943	PCV2	MK139828
944	PCV2	GU325756
945	PCV2	GU325767
946	PCV2	MH465462
947	PCV2	KM487709
948	PCV2	MG245867
949	PCV2	MH465466
950	PCV2	KJ596438
951	PCV2	KX928996
952	PCV2	MH465467
953	PCV2	KC533811
954	PCV2	GQ359009
955	PCV2	GQ359010
956	PCV2	HQ113118
957	PCV2	MH756612
958	PCV2	KJ680346
959	PCV2	GU450329
960	PCV2	KY126312
961	PCV2	MH465450
962	PCV2	GU325770
963	PCV2	JX406425
964	PCV2	KX894318
965	PCV2	KY211020
966	PCV2	MK347410
967	PCV2	KY305204
968	PCV2	JN660055
969	PCV2	KJ680345
970	PCV2	MH920555
971	PCV2	KC514966
972	PCV2	KY940538
973	PCV2	KJ680350
974	PCV2	KC515015
975	PCV2	KC514985
976	PCV2	KM487708
977	PCV2	KJ680370
978	PCV2	KJ680347
979	PCV2	KX929018
980	PCV2	GQ359005
981	PCV2	JX912914
982	PCV2	KC514984
983	PCV2	KC753770
984	PCV2	MH465443
985	PCV2	MH465461
986	PCV2	KC514971
987	PCV2	JX406422
988	PCV2	KC514965
989	PCV2	KP670421
990	PCV2	KX981603
991	PCV2	KU960937
992	PCV2	MK347376
993	PCV2	MH094776
994	PCV2	MH756611
995	PCV2	HM038031
996	PCV2	KM624039
997	PCV2	KP670418
998	PCV2	MF142262
999	PCV2	MF142263
1000	PCV2	KX161685
1001	PCV2	MK347403
1002	PCV2	MK347378
1003	PCV2	KY940524
1004	PCV2	GU252370
1005	PCV2	GU325768
1006	PCV2	KX161696
1007	PCV2	KX894321
1008	PCV2	KJ680341
1009	PCV2	KJ680344
1010	PCV2	KM624033
1011	PCV2	GU325762
1012	PCV2	KY940531
1013	PCV2	KX247794
1014	PCV2	HQ395021
1015	PCV2	KJ680363
1016	PCV2	KU311029
1017	PCV2	MH465459
1018	PCV2	MH920575
1019	PCV2	KC473166
1020	PCV2	GU083583
1021	PCV2	GQ359002
1022	PCV2	MH465439
1023	PCV2	MH094791
1024	PCV2	KU311016
1025	PCV2	KC447454
1026	PCV2	KU311034
1027	PCV2	KC514970
1028	PCV2	HM102350
1029	PCV2	MH756613
1030	PCV2	KX904950
1031	PCV2	KX247818
1032	PCV2	KX247792
1033	PCV2	GU325763
1034	PCV2	KT220420
1035	PCV2	MK050980
1036	PCV2	MK050981
1037	PCV2	MK050985
1038	PCV2	MK050983
1039	PCV2	MH211363
1040	PCV2	KJ680367
1041	PCV2	JX679498
1042	PCV2	KC788504
1043	PCV2	FJ644929
1044	PCV2	KC153106
1045	PCV2	GU325755
1046	PCV2	KC515022
1047	PCV2	KP824710
1048	PCV2	KX904951
1049	PCV2	KX247783
1050	PCV2	KX161687
1051	PCV2	KC515019
1052	PCV2	KC753771
1053	PCV2	KC336418
1054	PCV2	KX904945
1055	PCV2	KX904947
1056	PCV2	MK305879
1057	PCV2	KC514994
1058	PCV2	KJ680351
1059	PCV2	MH373556
1060	PCV2	KC515020
1061	PCV2	KJ680354
1062	PCV2	GU001710
1063	PCV2	MH756610
1064	PCV2	KC473168
1065	PCV2	KX960933
1066	PCV2	KC514986
1067	PCV2	KY940526
1068	PCV2	KU311024
1069	PCV2	KU317497
1070	PCV2	KX247826
1071	PCV2	KJ680343
1072	PCV2	KC514995
1073	PCV2	KC514983
1074	PCV2	KU317498
1075	PCV2	KU317499
1076	PCV2	KJ680352
1077	PCV2	KJ680353
1078	PCV2	KJ680342
1079	PCV2	MH920566
1080	PCV2	MK604479
1081	PCV2	MH756614
1082	PCV2	MK347404
1083	PCV2	KX928999
1084	PCV2	MH465405
1085	PCV2	MN170527
1086	PCV2	KX929010
1087	PCV2	KC515001
1088	PCV2	KX928993
1089	PCV2	MH465472
1090	PCV2	MK347397
1091	PCV2	MK347353
1092	PCV2	KC514982
1093	PCV2	KX929014
1094	PCV2	KY940539
1095	PCV2	KX929012
1096	PCV2	KX929013
1097	PCV2	MH756609
1098	PCV2	MK426837
1099	PCV2	MH465482
1100	PCV2	MH465480
1101	PCV2	MK604514
1102	PCV2	MK604495
1103	PCV2	KC515004
1104	PCV2	KX894319
1105	PCV2	MH920554
1106	PCV2	MH055410
1107	PCV2	MH046795
1108	PCV2	MH055408
1109	PCV2	MH059565
1110	PCV2	MK347413
1111	PCV2	KX960929
1112	PCV2	KP313254
1113	PCV2	MH920553
1114	PCV2	KT200365
1115	PCV2	KJ867553
1116	PCV2	KJ867554
1117	PCV2	KJ867556
1118	PCV2	KJ867555
1119	PCV2	MH920551
1120	PCV2	MH920552
1121	PCV2	MF326353
1122	PCV2	KY425815
1123	PCV2	MK604486
1124	PCV2	KM360055
1125	PCV2	KX929016
1126	PCV2	MH094768
1127	PCV2	KX247801
1128	PCV2	MF326359
1129	PCV2	MF326360
1130	PCV2	MF326361
1131	PCV2	MF326357
1132	PCV2	KX904952
1133	PCV2	KX904953
1134	PCV2	KM624036
1135	PCV2	KM624037
1136	PCV2	MH920560
1137	PCV2	KC800638
1138	PCV2	KC800645
1139	PCV2	MH465442
1140	PCV2	KX929015
1141	PCV2	KM434195
1142	PCV2	MK405698
1143	PCV2	MG732799
1144	PCV2	MG732806
1145	PCV2	KC800641
1146	PCV2	KC800642
1147	PCV2	MN258757
1148	PCV2	MF385008
1149	PCV2	MF385005
1150	PCV2	MF385006
1151	PCV2	MF385009
1152	PCV2	KY652744
1153	PCV2	KY569378
1154	PCV2	KY569377
1155	PCV2	MK347354
1156	PCV2	KY126313
1157	PCV2	MH094771
1158	PCV2	KY569383
1159	PCV2	MH094787
1160	PCV2	MH920567
1161	PCV2	KU311030
1162	PCV2	MK347375
1163	PCV2	MK347369
1164	PCV2	KY569379
1165	PCV2	KY613028
1166	PCV2	KY613030
1167	PCV2	KY613032
1168	PCV2	KY613029
1169	PCV2	KY652746
1170	PCV2	KY613027
1171	PCV2	KY569382
1172	PCV2	KY569375
1173	PCV2	KY569376
1174	PCV2	MH920561
1175	PCV2	MH931449
1176	PCV2	MH920586
1177	PCV2	KC514968
1178	PCV2	MH920573
1179	PCV2	KC514974
1180	PCV2	MH920571
1181	PCV2	MH920574
1182	PCV2	MH920570
1183	PCV2	KX929006
1184	PCV2	KX928995
1185	PCV2	MH920580
1186	PCV2	KY646109
1187	PCV2	MH055405
1188	PCV2	MG517443
1189	PCV2	MH465441
1190	PCV2	MF142267
1191	PCV2	KX668489
1192	PCV2	MH465455
1193	PCV2	MF589536
1194	PCV2	MH465446
1195	PCV2	KX929007
1196	PCV2	KM880084
1197	PCV2	KM880086
1198	PCV2	KM880085
1199	PCV2	MF326354
1200	PCV2	KC800643
1201	PCV2	MF326358
1202	PCV2	KC800644
1203	PCV2	MF326367
1204	PCV2	MF326371
1205	PCV2	KC823054
1206	PCV2	KC823055
1207	PCV2	KC515027
1208	PCV2	KX844824
1209	PCV2	KX867818
1210	PCV2	MK424115
1211	PCV2	MH151168
1212	PCV2	MK405699
1213	PCV2	MK542374
1214	PCV2	KX981604
1215	PCV2	MH059567
1216	PCV2	MF142274
1217	PCV2	KM272212
1218	PCV2	KX668492
1219	PCV2	MF589541
1220	PCV2	KC515006
1221	PCV2	MG732801
1222	PCV2	MK604497
1223	PCV2	MF142268
1224	PCV2	MH465479
1225	PCV2	KX247788
1226	PCV2	MH465452
1227	PCV2	KX161690
1228	PCV2	MN258747
1229	PCV2	MF589544
1230	PCV2	KY305199
1231	PCV2	KY305200
1232	PCV2	MK604500
1233	PCV2	MK347372
1234	PCV2	MK347350
1235	PCV2	KC249977
1236	PCV2	KX161676
1237	PCV2	KM460824
1238	PCV2	KX856425
1239	PCV2	JX682407
1240	PCV2	KX960928
1241	PCV2	KX161688
1242	PCV2	KX161689
1243	PCV2	KC515007
1244	PCV2	KC515005
1245	PCV2	KP112486
1246	PCV2	KX831483
1247	PCV2	MK405696
1248	PCV2	JX912915
1249	PCV2	KC515013
1250	PCV2	KM360051
1251	PCV2	KX161695
1252	PCV2	KC821782
1253	PCV2	MH059562
1254	PCV2	KJ680358
1255	PCV2	MH059559
1256	PCV2	KC753768
1257	PCV2	MH465470
1258	PCV2	MF679590
1259	PCV2	KU960932
1260	PCV2	MH094767
1261	PCV2	KY126315
1262	PCV2	KM624035
1263	PCV2	MH920562
1264	PCV2	MG732807
1265	PCV2	MK347371
1266	PCV2	KU317477
1267	PCV2	KU311019
1268	PCV2	KJ680364
1269	PCV2	MH094788
1270	PCV2	KY659554
1271	PCV2	MG732809
1272	PCV2	MH465445
1273	PCV2	MH465464
1274	PCV2	KY940537
1275	PCV2	KY940541
1276	PCV2	MF589537
1277	PCV2	KX247828
1278	PCV2	KX161699
1279	PCV2	KC514993
1280	PCV2	MF589540
1281	PCV2	MF142275
1282	PCV2	MH465475
1283	PCV2	KU311028
1284	PCV2	MH094781
1285	PCV2	KX960916
1286	PCV2	KY659552
1287	PCV2	MH094779
1288	PCV2	MF589527
1289	PCV2	KY305203
1290	PCV2	MH341481
1291	PCV2	KC515017
1292	PCV2	JX406424
1293	PCV2	MH055409
1294	PCV2	KX855982
1295	PCV2	KC821785
1296	PCV2	MF679595
1297	PCV2	MK987069
1298	PCV2	KM035760
1299	PCV2	KU960936
1300	PCV2	MF679594
1301	PCV2	MH465463
1302	PCV2	KU317495
1303	PCV2	MH094769
1304	PCV2	KX904949
1305	PCV2	KX867819
1306	PCV2	KJ680361
1307	PCV2	KU317481
1308	PCV2	KU311025
1309	PCV2	KU311021
1310	PCV2	KX161678
1311	PCV2	MF142276
1312	PCV2	MH341491
1313	PCV2	MH341490
1314	PCV2	HQ650833
1315	PCV2	KU311015
1316	PCV2	MH465478
1317	PCV2	MH465454
1318	PCV2	KC753769
1319	PCV2	MK347373
1320	PCV2	MF589542
1321	PCV2	MH341493
1322	PCV2	MG732819
1323	PCV2	KC753772
1324	PCV2	MH756608
1325	PCV2	MH465477
1326	PCV2	KC514988
1327	PCV2	KC514987
1328	PCV2	MK377494
1329	PCV2	KX960923
1330	PCV2	MH465447
1331	PCV2	MF981845
1332	PCV2	KT265712
1333	PCV2	MN258760
1334	PCV2	KX960949
1335	PCV2	KC515010
1336	PCV2	KC515018
1337	PCV2	KC514992
1338	PCV2	KC821783
1339	PCV2	KC821784
1340	PCV2	MK604503
1341	PCV2	MK347401
1342	PCV2	MF679593
1343	PCV2	MK347389
1344	PCV2	MF679591
1345	PCV2	MF589539
1346	PCV2	KX960925
1347	PCV2	KX960922
1348	PCV2	KX161668
1349	PCV3	MG372488
1350	PCV3	KY924474
1351	PCV3	KY924473
1352	PCV3	KY924475
1353	PCV3	MH445396
1354	PCV3	MH445393
1355	PCV3	MH445394
1356	PCV3	MH184540
1357	PCV3	MN788143
1358	PCV3	MT473951
1359	PCV3	MF318448
1360	PCV3	MN788150
1361	PCV3	MK178292
1362	PCV3	MG250181
1363	PCV3	MT473938
1364	PCV3	MH823219
1365	PCV3	MN788131
1366	PCV3	MN788141
1367	PCV3	MN788130
1368	PCV3	MH522791
1369	PCV3	MK105924
1370	PCV3	MF318449
1371	PCV3	MN788123
1372	PCV3	MG650176
1373	PCV3	MH547276
1374	PCV3	MG650174
1375	PCV3	MG250184
1376	PCV3	KY421347
1377	PCV3	KY924472
1378	PCV3	MG897492
1379	PCV3	MF677838
1380	PCV3	MK734340
1381	PCV3	MN788145
1382	PCV3	MG897489
1383	PCV3	MG897491
1384	PCV3	MG250187
1385	PCV3	MG897481
1386	PCV3	MG897482
1387	PCV3	MF589102
1388	PCV3	MN788136
1389	PCV3	MF593110
1390	PCV3	MF677837
1391	PCV3	MG868944
1392	PCV3	MH410564
1393	PCV3	MN431641
1394	PCV3	MN788127
1395	PCV3	MT473940
1396	PCV3	MG727538
1397	PCV3	MG564174
1398	PCV3	MK178301
1399	PCV3	MG868946
1400	PCV3	MH277116
1401	PCV3	MG546667
1402	PCV3	MG778698
1403	PCV3	MK580466
1404	PCV3	MG897475
1405	PCV3	MK095625
1406	PCV3	MK454952
1407	PCV3	MG250177
1408	PCV3	MG897488
1409	PCV3	MG250185
1410	PCV3	MK454951
1411	PCV3	KY865243
1412	PCV3	MG897486
1413	PCV3	MG897493
1414	PCV3	MF589103
1415	PCV3	MG372486
1416	PCV3	MH491023
1417	PCV3	MH491022
1418	PCV3	MH491018
1419	PCV3	MH491019
1420	PCV3	MH491020
1421	PCV3	MH491028
1422	PCV3	MN067898
1423	PCV3	MG250182
1424	PCV3	MF677835
1425	PCV3	MG868941
1426	PCV3	MK734341
1427	PCV3	MG250179
1428	PCV3	MH277115
1429	PCV3	KY418606
1430	PCV3	MG897476
1431	PCV3	MG897487
1432	PCV3	MG897490
1433	PCV3	MG564175
1434	PCV3	MK580467
1435	PCV3	MH823220
1436	PCV3	MF677836
1437	PCV3	MH367848
1438	PCV3	KY753913
1439	PCV3	MN031988
1440	PCV3	MG897473
1441	PCV3	MG897484
1442	PCV3	MH491030
1443	PCV3	MH520669
1444	PCV3	MH491029
1445	PCV3	MK580465
1446	PCV3	MF405271
1447	PCV3	MF405273
1448	PCV3	MF405275
1449	PCV3	MK095621
1450	PCV3	MG250176
1451	PCV3	MG250180
1452	PCV3	MG253679
1453	PCV3	MK580468
1454	PCV3	MN067899
1455	PCV3	MH277119
1456	PCV3	MG897474
1457	PCV3	MG897479
1458	PCV3	MG897485
1459	PCV3	KY753911
1460	PCV3	MH367849
1461	PCV3	MG897483
1462	PCV3	MH491026
1463	PCV3	MH367846
1464	PCV3	MH491017
1465	PCV3	MF405272
1466	PCV3	MF405277
1467	PCV3	MG897477
1468	PCV3	MH367845
1469	PCV3	MF589104
1470	PCV3	MK142772
1471	PCV3	MF589106
1472	PCV3	MG897480
1473	PCV3	MF405274
1474	PCV3	MF069115
1475	PCV3	MH491021
1476	PCV3	MF069116
1477	PCV3	MN788126
1478	PCV3	MN788125
1479	PCV3	MN788135
1480	PCV3	MG727537
1481	PCV3	MG250183
1482	PCV3	MK746104
1483	PCV3	MN431637
1484	PCV3	MN431642
1485	PCV3	MG650175
1486	PCV3	MF769808
1487	PCV3	KY865242
1488	PCV3	MF677839
1489	PCV3	MK340753
1490	PCV3	MN788148
1491	PCV3	MG250186
1492	PCV3	MT183690
1493	PCV3	MH277109
1494	PCV3	MH277110
1495	PCV3	MH277111
1496	PCV3	MH177453
1497	PCV3	MK347416
1498	PCV3	MN431638
1499	PCV3	MH277107
1500	PCV3	MH277108
1501	PCV3	MK347414
1502	PCV3	MG253678
1503	PCV3	MG253680
1504	PCV3	KY354038
1505	PCV3	MF769807
1506	PCV3	MN788149
1507	PCV3	MK178297
1508	PCV3	MK178315
1509	PCV3	MG870096
1510	PCV3	MK178286
1511	PCV3	MG250178
1512	PCV3	MF084994
1513	PCV3	MG372485
1514	PCV3	MG650172
1515	PCV3	MN788129
1516	PCV3	MK178294
1517	PCV3	MK284236
1518	PCV3	MT104510
1519	PCV3	MN788138
1520	PCV3	MN788139
1521	PCV3	MG550107
1522	PCV3	MH823221
1523	PCV3	MG868945
1524	PCV3	MK746103
1525	PCV3	MK734338
1526	PCV3	MK746102
1527	PCV3	MT473950
1528	PCV3	MG253681
1529	PCV3	MK746099
1530	PCV3	MK178280
1531	PCV3	MK178281
1532	PCV3	MG372491
1533	PCV3	KY075987
1534	PCV3	KY075988
1535	PCV3	KY075986
1536	PCV3	MG372484
1537	PCV3	MF069252
1538	PCV3	MN075130
1539	PCV3	MK178309
1540	PCV3	MF769805
1541	PCV3	MF769810
1542	PCV3	MK814114
1543	PCV3	MK814116
1544	PCV3	MH184535
1545	PCV3	MH184542
1546	PCV3	MK095622
1547	PCV3	KY075992
1548	PCV3	MG253683
1549	PCV3	KY075993
1550	PCV3	KY075994
1551	PCV3	MF318450
1552	PCV3	MG372489
1553	PCV3	MK142771
1554	PCV3	KY753912
1555	PCV3	MN790774
1556	PCV3	MN790775
1557	PCV3	MN790776
1558	PCV3	MK814113
1559	PCV3	MN788152
1560	PCV3	MT473946
1561	PCV3	MN788147
1562	PCV3	MN075131
1563	PCV3	MK178300
1564	PCV3	MH184538
1565	PCV3	MK746098
1566	PCV3	MK178313
1567	PCV3	MN067896
1568	PCV3	MH101645
1569	PCV3	MK734339
1570	PCV3	MH410562
1571	PCV3	MK347417
1572	PCV3	MK178312
1573	PCV3	MG727539
1574	PCV3	MK178302
1575	PCV3	MH184537
1576	PCV3	MF769806
1577	PCV3	MG696866
1578	PCV3	MN067901
1579	PCV3	MH184541
1580	PCV3	MH184536
1581	PCV3	MK746101
1582	PCV3	MG868942
1583	PCV3	MH410563
1584	PCV3	MK142773
1585	PCV3	MH184539
1586	PCV3	MG372483
1587	PCV3	MG947596
1588	PCV3	KY778776
1589	PCV3	KY778777
1590	PCV3	MN788124
1591	PCV3	MN788142
1592	PCV3	MN431640
1593	PCV3	MN431639
1594	PCV3	MG902941
1595	PCV3	MG860486
1596	PCV3	MK095623
1597	PCV3	MK000387
1598	PCV3	MH683051
1599	PCV3	MH184533
1600	PCV3	MH184534
1601	PCV3	MK178303
1602	PCV3	MK178304
1603	PCV3	MG253682
1604	PCV3	MG253684
1605	PCV3	MK178319
1606	PCV3	MK095624
1607	PCV3	MH277117
1608	PCV3	KY421348
1609	PCV3	MF677840
1610	PCV3	MG727540
1611	PCV3	MG902940
1612	PCV3	MG902942
1613	PCV3	MT473948
1614	PCV3	MH916636
1615	PCV3	KY075989
1616	PCV3	MG902939
1617	PCV3	MH916635
1618	PCV3	MH916637
1619	PCV3	MG897494
1620	PCV3	MH916638
1621	PCV3	MH916639
1622	PCV3	MG870095
1623	PCV3	MN067897
1624	PCV3	KY075990
1625	PCV3	MH107161
1626	PCV3	MH107162
1627	PCV3	MH107163
1628	PCV3	MH107164
1629	PCV3	MT473939
1630	PCV3	MT473952
1631	PCV3	MN075129
1632	PCV3	MH277112
1633	PCV3	MH277113
1634	PCV3	MH277114
1635	PCV3	MK656956
1636	PCV3	MG870097
1637	PCV3	MN075133
1638	PCV3	MF769811
1639	PCV3	MH367850
1640	PCV3	MH367847
1641	PCV3	MH491024
1642	PCV3	MH491025
1643	PCV3	MT473944
1644	PCV3	MT473937
1645	PCV3	MT473942
1646	PCV3	MK178298
1647	PCV3	MK178299
1648	PCV3	MT473941
1649	PCV3	MH410561
1650	PCV3	MT473947
1651	PCV3	MN788137
1652	PCV3	MK347415
1653	PCV3	MF677841
1654	PCV3	MN075134
1655	PCV3	MN075132
1656	PCV3	MK178287
1657	PCV3	MK178289
1658	PCV3	MK178285
1659	PCV3	MK178291
1660	PCV3	MK178282
1661	PCV3	MK178283
1662	PCV3	MK178288
1663	PCV3	MK178284
1664	PCV3	MG868940
1665	PCV3	MG868943
1666	PCV3	MH018246
1667	PCV3	MH286898
1668	PCV3	MF589107
1669	PCV3	MH607133
1670	PCV3	MF769809
1671	PCV3	MK095620
1672	PCV3	MK178296
1673	PCV3	MK178295
1674	PCV3	MK178316
1675	PCV3	MK178314
1676	PCV3	MK178318
1677	PCV3	MN788144
1678	PCV3	MN067900
1679	PCV3	MF318452
1680	PCV3	MF318453
1681	PCV3	MF155642
1682	PCV3	MN788140
1683	PCV3	MN788146
1684	PCV3	MN788151
1685	PCV3	MT473943
1686	PCV3	MT473945
1687	PCV3	MF155643
1688	PCV3	MG897478
1689	PCV3	MN075128
1690	PCV3	MK178322
1691	PCV3	MN788153
1692	PCV3	MH121060
1693	PCV3	MK178307
1694	PCV3	MK178308
1695	PCV3	MK178305
1696	PCV3	MK178306
1697	PCV3	MK178310
1698	PCV3	MK178320
1699	PCV3	MK178317
1700	PCV3	MK178311
1701	PCV3	MN788133
1702	PCV3	MF318451
1703	PCV3	MN788128
1704	PCV3	MN788132
1705	PCV3	MN788134
1706	PCV4	MT015686
1707	PCV4	MT193106
1708	PCV4	MW600956
1709	PCV4	MT311853
1710	PCV4	MT311854
1711	PCV4	MT311852
1712	PCV4	MT769268
1713	PCV4	MW600952
1714	PCV4	MW600958
1715	PCV4	MW600955
1716	PCV4	MW600954
1717	PCV4	MT193105
1718	PCV4	MT165690
1719	PCV4	MW600951
1720	PCV4	MW600957
1721	PCV4	MW600948
1722	PCV4	MW600947
1723	PCV4	MW600959
1724	PCV4	MW538943
1725	PCV4	MW600950
1726	PCV4	MW600953
1727	PCV4	MW600949
1728	PCV4	MW600960
1729	PCV4	MT882344
1730	PCV4	MK986820
1731	PCV4	MT882410
1732	PCV4	MT882412
1733	PCV4	MT882411
